# Supplementary material for: Nonbiodegradable Spiegelmer-Driven Colorimetric Biosensor for Bisphenol A Detection
Source: Biosensors (Basel). 2022 Oct 12;12(10):864. doi: 10.3390/bios12100864 (PMC9599196; doi:10.3390/bios12100864)
Supplement: Supplementary file 1 [file biosensors-12-00864-s001.zip]

Archive with 1 entries (1 files):
- biosensors-1935155-supplementary.pdf
